# Supplementary material for: IDP–CRF: Intrinsically Disordered Protein/Region Identification Based on Conditional Random Fields
Source: Int J Mol Sci. 2018 Aug 22;19(9):2483. doi: 10.3390/ijms19092483 (PMC6164615; doi:10.3390/ijms19092483)
Supplement: Supplementary file 1 [file ijms-19-02483-s001.zip]

Archive with 1 entries (1 files):
- ijms-339037-SI.pdf
